# Supplementary material for: Waste-to-Energy: Production of Fuel Gases from Plastic Wastes
Source: Polymers (Basel). 2021 Oct 25;13(21):3672. doi: 10.3390/polym13213672 (PMC8588166; doi:10.3390/polym13213672)
Supplement: Supplementary file 1 [file polymers-13-03672-s001.zip]

Archive with 1 entries (1 files):
- polymers-1390335-supplementary.pdf
